# Supplementary material for: Galectin-2 Induces a Proinflammatory, Anti-Arteriogenic Phenotype in Monocytes and Macrophages
Source: PLoS One. 2015 Apr 17;10(4):e0124347. doi: 10.1371/journal.pone.0124347 (PMC4401781; doi:10.1371/journal.pone.0124347)
Supplement: S1 File — Human monocyte-derived macrophage subtypes were stimulated at day 7 with vehicle (control) or 10 μg/ml recombinant human galectin-2, and morphological changes and movement were recorded by an inverted time-lapse video microscope (Olympus IX81) for 24 hours. Experiment is performed at 60% humidity, 37°C in 5% CO2 and recorded with a 20x objective lens. The movies were converted to avi format with Cell^R software. Bar represents 200 μm. Video 1: M0 macrophages stimulated with vehicle control. Video 2: M0 macrophages stimulated with rh-gal-2. Video 3: M1 macrophages stimulated with vehicle control. Video 4: M1 macrophages stimulated with rh-gal-2. Video 5: M2 macrophages stimulated with vehicle control. Video 6: M2 macrophages stimulated with rh-gal-2. (ZIP) [file pone.0124347.s004.zip]

Archive with 7 entries (6 files):
- S1_File/
- S1_File/video 4_M1_gal2.avi
- S1_File/video 1_M0_control.avi
- S1_File/video 2_M0 gal2.avi
- S1_File/video 6_M2 hgal-2.avi
- S1_File/video 5_M2 control.avi
- S1_File/video 3_M1_control.avi
